# Supplementary material for: Effects of Oxygen Tension for Membrane Lipidome Remodeling of Cockayne Syndrome Cell Models
Source: Cells. 2022 Apr 10;11(8):1286. doi: 10.3390/cells11081286 (PMC9032135; doi:10.3390/cells11081286)
Supplement: Supplementary file 1 [file cells-11-01286-s001.zip]

Archive with 1 entries (1 files):
- cells-1592556-supplementary.pdf
